# Supplementary material for: Critical Thinking and Clinical Decision Making Among Registered Nurses in Clinical Practice: A Systematic Review and Meta-Analysis
Source: Nurs Rep. 2025 May 20;15(5):175. doi: 10.3390/nursrep15050175 (PMC12113899; doi:10.3390/nursrep15050175)
Supplement: Supplementary file 1 [file nursrep-15-00175-s001.zip]

Archive with 1 entries (1 files):
- nursrep-3628992-supplementary.pdf
